# Supplementary material for: Total Alkaloid Extract of Nelumbinis Plumula Promoted Sleep in PCPA-Induced Insomnia Rats by Affecting Neurotransmitters and Their Receptor Activities
Source: Int J Mol Sci. 2025 Apr 13;26(8):3684. doi: 10.3390/ijms26083684 (PMC12027186; doi:10.3390/ijms26083684)
Supplement: Supplementary file 1 [file ijms-26-03684-s001.zip]

Archive with 1 entries (1 files):
- ijms-3545523-supplementary.pdf
